# Supplementary material for: Development of Biphenyl-Substituted Uracil-Based Hydroxamic Acids (UBHAs) as Potent HDAC Inhibitors with Pro-Apoptotic Activity in Leukemia and Prostate Cancer Cells
Source: J Med Chem. 2026 Apr 30;69(9):10060–82. doi: 10.1021/acs.jmedchem.5c02737 (PMC13181782; doi:10.1021/acs.jmedchem.5c02737)
Supplement: Supplementary file 2 [file jm5c02737_si_002.csv]

Compound	Lab code	SMILEs	Biochemical Data (IC50, µM)												Biological Data (CC50, µM) - 48 h																					Biological Data (GI50, µM) - 48 h
			HDAC1	HDAC2	HDAC3	HDAC4	HDAC5	HDAC6	HDAC7	HDAC8	HDAC9	HDAC10	HDAC11		H1299	HT29	ADF	HT1080	MCF7	M14	OVCA3	HL60	U937	BJ	EA.hy926	OCI-AML3	IMS-M2	OCI-AML2	MV-411	Kasumi-1	NB4	HL60	Karpas299	U937		PC-3	22Rv1
1a	MC1641		1310	NT	1230	>100000	NT	7.4	NT	529	NT	NT	NT		NT	NT	NT	NT	NT	NT	NT	NT	NT	NT	NT	NT	NT	NT	NT	NT	NT	NT	NT	NT		NT	NT
1b	MC1650		776	NT	1260	93100	NT	17.4	NT	304	NT	NT	NT		NT	NT	NT	NT	NT	NT	NT	NT	NT	NT	NT	NT	NT	NT	NT	NT	NT	NT	NT	NT		NT	NT
2	MC1637		1210	NT	1850	>100000	NT	19.1	NT	270	NT	NT	NT		NT	NT	NT	NT	NT	NT	NT	NT	NT	NT	NT	NT	NT	NT	NT	NT	NT	NT	NT	NT		NT	NT
3a	MC1736	O=C(NO)CCCCSC1=NC(C2=CC=CC=C2C)=CC(N1)=O	2980	NT	4190	>100000	NT	10.9	NT	228	NT	NT	NT		NT	NT	NT	NT	NT	NT	NT	NT	NT	NT	NT	NT	NT	NT	NT	NT	NT	NT	NT	NT		NT	NT
3b	MC1732	O=C(NO)CCCCCSC1=NC(C2=CC=CC=C2C)=CC(N1)=O	1710	NT	3850	>100000	NT	39.2	NT	156	NT	NT	NT		NT	NT	NT	NT	NT	NT	NT	NT	NT	NT	NT	NT	NT	NT	NT	NT	NT	NT	NT	NT		NT	NT
4a	MC1730	O=C(NO)CCCCSC1=NC(C2=C(C)C=CC=C2)=CC(N1)=O	540	NT	376	>100000	NT	8.7	NT	419	NT	NT	NT		NT	NT	NT	NT	NT	NT	NT	NT	NT	NT	NT	NT	NT	NT	NT	NT	NT	NT	NT	NT		NT	NT
4b	MC1729	O=C(NO)CCCCCSC1=NC(C2=CC(C)=CC=C2)=CC(N1)=O	360	NT	345	>100000	NT	21.3	NT	247	NT	NT	NT		NT	NT	NT	NT	NT	NT	NT	NT	NT	NT	NT	NT	NT	NT	NT	NT	NT	NT	NT	NT		NT	NT
5a	MC1725	O=C(NO)CCCCSC1=NC(C2=CC=C(C)C=C2)=CC(N1)=O	197	NT	149	>100000	NT	7.3	NT	106	NT	NT	NT		NT	NT	NT	NT	NT	NT	NT	NT	NT	NT	NT	NT	NT	NT	NT	NT	NT	NT	NT	NT		NT	NT
5b	MC1726	O=C(NO)CCCCCSC1=NC(C2=CC=C(C)C=C2)=CC(N1)=O	119	NT	115	>100000	NT	15.8	NT	81.4	NT	NT	NT		NT	NT	NT	NT	NT	NT	NT	NT	NT	NT	NT	NT	NT	NT	NT	NT	NT	NT	NT	NT		NT	NT
6a	MC1723	O=C(NO)CCCCSC1=NC(C2=C(Cl)C=CC=C2)=CC(N1)=O	3020	NT	5090	>100000	NT	15.2	NT	195	NT	NT	NT		NT	NT	NT	NT	NT	NT	NT	NT	NT	NT	NT	NT	NT	NT	NT	NT	NT	NT	NT	NT		NT	NT
6b	MC1724	O=C(NO)CCCCCSC1=NC(C2=C(Cl)C=CC=C2)=CC(N1)=O	2130	NT	5450	>100000	NT	31.4	NT	135	NT	NT	NT		NT	NT	NT	NT	NT	NT	NT	NT	NT	NT	NT	NT	NT	NT	NT	NT	NT	NT	NT	NT		NT	NT
7a	MC1716	O=C(NO)CCCCSC1=NC(C2=CC(Cl)=CC=C2)=CC(N1)=O	1650	NT	540	>100000	NT	9.5	NT	1000	NT	NT	NT		NT	NT	NT	NT	NT	NT	NT	NT	NT	NT	NT	NT	NT	NT	NT	NT	NT	NT	NT	NT		NT	NT
7b	MC1717	O=C(NO)CCCCCSC1=NC(C2=CC(Cl)=CC=C2)=CC(N1)=O	852	NT	2260	57400	NT	28.5	NT	370	NT	NT	NT		NT	NT	NT	NT	NT	NT	NT	NT	NT	NT	NT	NT	NT	NT	NT	NT	NT	NT	NT	NT		NT	NT
8a	MC1714	O=C(NO)CCCCSC1=NC(C2=CC=C(Cl)C=C2)=CC(N1)=O	1220	2590	468	NIc	NI	4.1	NI	743	NI	85.1	945		42.2 ± 4.1	33.5 ± 2.5	18.3 ± 1.5	16.6 ± 1.1	47.4 ± 3.7	30.7 ± 1.7	>50	10.9 ± 1.8	5.7 ± 1.2	NT	NT	NT	NT	NT	NT	NT	NT	NT	NT	NT		NT	NT
8b	MC1715	O=C(NO)CCCCCSC1=NC(C2=CC=C(Cl)C=C2)=CC(N1)=O	330	1210	1990	NI	NI	22	NI	229	NI	60.2	520		NT	NT	NT	NT	NT	NT	NT	NT	NT	NT	NT	NT	NT	NT	NT	NT	NT	NT	NT	NT		NT	NT
9a	MC1910	O=C(NO)CCCCSC1=NC(C2=CC(F)=CC=C2)=CC(N1)=O	932	NT	1530	>100000	NT	7.6	NT	1180	NT	NT	NT		NT	NT	NT	NT	NT	NT	NT	NT	NT	NT	NT	NT	NT	NT	NT	NT	NT	NT	NT	NT		NT	NT
9b	MC1911	O=C(NO)CCCCCSC1=NC(C2=CC(F)=CC=C2)=CC(N1)=O	830	NT	1620	>100000	NT	21.4	NT	510	NT	NT	NT		NT	NT	NT	NT	NT	NT	NT	NT	NT	NT	NT	NT	NT	NT	NT	NT	NT	NT	NT	NT		NT	NT
10a	MC1887	O=C(NO)CCCCSC1=NC(C2=CC=C(F)C=C2)=CC(N1)=O	860	NT	786	>100000	NT	7.1	NT	209	NT	NT	NT		NT	NT	NT	NT	NT	NT	NT	NT	NT	NT	NT	NT	NT	NT	NT	NT	NT	NT	NT	NT		NT	NT
10b	MC1888	O=C(NO)CCCCCSC1=NC(C2=CC=C(F)C=C2)=CC(N1)=O	365	NT	890	>100000	NT	17.6	NT	93.6	NT	NT	NT		NT	NT	NT	NT	NT	NT	NT	NT	NT	NT	NT	NT	NT	NT	NT	NT	NT	NT	NT	NT		NT	NT
11a	MC1820	O=C(NO)CCCCSC1=NC(C2=CC(OC)=CC=C2)=CC(N1)=O	314	NT	307	>100000	NT	8.4	NT	614	NT	NT	NT		NT	NT	NT	NT	NT	NT	NT	NT	NT	NT	NT	NT	NT	NT	NT	NT	NT	NT	NT	NT		NT	NT
11b	MC1819	O=C(NO)CCCCCSC1=NC(C2=CC(OC)=CC=C2)=CC(N1)=O	310	NT	1040	>100000	NT	31.3	NT	188	NT	NT	NT		NT	NT	NT	NT	NT	NT	NT	NT	NT	NT	NT	NT	NT	NT	NT	NT	NT	NT	NT	NT		NT	NT
12a	MC1821	O=C(NO)CCCCSC1=NC(C2=CC=C(OC)C=C2)=CC(N1)=O	190	NT	205	>100000	NT	7.9	NT	310	NT	NT	NT		NT	NT	NT	NT	NT	NT	NT	NT	NT	NT	NT	NT	NT	NT	NT	NT	NT	NT	NT	NT		NT	NT
12b	MC1818	O=C(NO)CCCCCSC1=NC(C2=CC=C(OC)C=C2)=CC(N1)=O	72.1	NT	235	>100000	NT	26.5	NT	115	NT	NT	NT		NT	NT	NT	NT	NT	NT	NT	NT	NT	NT	NT	NT	NT	NT	NT	NT	NT	NT	NT	NT		NT	NT
13a	MC1930	O=C(NO)CCCCSC1=NC(C2=CC(C3=CC=CC=C3)=CC=C2)=CC(N1)=O	1510	NT	1040	>100000	NT	20.1	NT	56.2	NT	NT	NT		NT	NT	NT	NT	NT	NT	NT	NT	NT	NT	NT	NT	NT	NT	NT	NT	NT	NT	NT	NT		NT	NT
13b	MC1931	O=C(NO)CCCCCSC1=NC(C2=CC(C3=CC=CC=C3)=CC=C2)=CC(N1)=O	3250	NT	3670	>100000	NT	64.3	NT	75.3	NT	NT	NT		NT	NT	NT	NT	NT	NT	NT	NT	NT	NT	NT	NT	NT	NT	NT	NT	NT	NT	NT	NT		NT	NT
14a	MC1742	O=C(NO)CCCCSC1=NC(C2=CC=C(C3=CC=CC=C3)C=C2)=CC(N1)=O	101	112	23.1	NI	NI	2.7	NI	613	NI	44	98.8		8.5 ± 1.0	3.7 ± 0.7	4.8 ± 0.6	1.9 ± 0.4	10.3 ± 1.9	3.9 ± 0.4	>50	0.50 ± 0.13	0.44 ± 0.05	>50	>50	0.89 ± 0.12	0.53 ± 0.06	0.95 ± 0.13	0.098 ± 0.006	0.14 ± 0.02	0.084 ± 0.004	0.32 ± 0.03	0.96 ± 0.10	0.39 ± 0.03		0.73	1.25
14b	MC1738	O=C(NO)CCCCCSC1=NC(C2=CC=C(C3=CC=CC=C3)C=C2)=CC(N1)=O	112	737	623	71300	14900	4.9	NI	1140	NI	91.4	219		22.9 ± 3.5	14.5 ± 2.8	8.9 ± 1.2	6.9 ± 0.8	27.1 ± 3.5	12.5 ± 1.6	>50	1.2 ± 0.5	1.3 ± 0.3	>50	>50	1.78 8 ± 0.24	1.69 7 ± 0.21	2.09 1 ± 0.273	0.56 ± 0.07	0.69 ± 0.08	0.41 ± 0.05	1.02 ± 0.11	2.86 9 ± 0.384	1.23 ± 0.216		NT	NT
15a	MC1739	O=C(NO)CCCCSC1=NC(C2=C3C=CC=CC3=CC=C2)=CC(N1)=O	1150	NT	908	>100000	NT	8.9	NT	533	NT	NT	NT		NT	NT	NT	NT	NT	NT	NT	NT	NT	NT	NT	NT	NT	NT	NT	NT	NT	NT	NT	NT		NT	NT
15b	MC1737	O=C(NO)CCCCCSC1=NC(C2=C3C=CC=CC3=CC=C2)=CC(N1)=O	1390	NT	1435	>100000	NT	14.2	NT	630	NT	NT	NT		NT	NT	NT	NT	NT	NT	NT	NT	NT	NT	NT	NT	NT	NT	NT	NT	NT	NT	NT	NT		NT	NT
16a	MC1745	O=C(NO)CCCCSC1=NC(C2=CC(C=CC=C3)=C3C=C2)=CC(N1)=O	285	766	276	NI	NI	4.8	NI	580	NI	33.1	3620		15.4 ± 1.7	9.2 ± 0.6	13.3 ± 1.2	5.1 ± 0.9	30.2 ± 4.5	8.8 ± 1.9	>50	2.4 ± 0.5	8.2 ± 1.5	NT	NT	NT	NT	NT	NT	NT	NT	NT	NT	NT		NT	NT
16b	MC1746	O=C(NO)CCCCCSC1=NC(C2=CC(C=CC=C3)=C3C=C2)=CC(N1)=O	650	110	63.1	58100	NI	9.7	NI	610	NI	40.2	4050		NT	NT	NT	NT	NT	NT	NT	NT	NT	NT	NT	NT	NT	NT	NT	NT	NT	NT	NT	NT		NT	NT
17a	MC1850	O=C(NO)CCCCSC1=NC(C2CCCCC2)=CC(N1)=O	3550	NT	4570	>100000	NT	40.7	NT	1620	NT	NT	NT		NT	NT	NT	NT	NT	NT	NT	NT	NT	NT	NT	NT	NT	NT	NT	NT	NT	NT	NT	NT		NT	NT
17b	MC1851	O=C(NO)CCCCCSC1=NC(C2CCCCC2)=CC(N1)=O	2100	NT	3890	>100000	NT	98.5	NT	1310	NT	NT	NT		NT	NT	NT	NT	NT	NT	NT	NT	NT	NT	NT	NT	NT	NT	NT	NT	NT	NT	NT	NT		NT	NT
18	MC1852	O=C(NO)CCCCSC1=NC(CC2=C(C)C=CC=C2)=CC(N1)=O	3240	NT	4210	>100000	NT	59.2	NT	192	NT	NT	NT		NT	NT	NT	NT	NT	NT	NT	NT	NT	NT	NT	NT	NT	NT	NT	NT	NT	NT	NT	NT		NT	NT
19	MC1849	O=C(NO)CCCCSC1=NC(CC2=CC(C)=CC=C2)=CC(N1)=O	830	NT	750	>100000	NT	32.9	NT	349	NT	NT	NT		NT	NT	NT	NT	NT	NT	NT	NT	NT	NT	NT	NT	NT	NT	NT	NT	NT	NT	NT	NT		NT	NT
20	MC1848	O=C(NO)CCCCCSC1=NC(CC2=CC=C(C)C=C2)=CC(N1)=O	408	NT	304	>100000	NT	18.9	NT	175	NT	NT	NT		NT	NT	NT	NT	NT	NT	NT	NT	NT	NT	NT	NT	NT	NT	NT	NT	NT	NT	NT	NT		NT	NT
21	MC1847	O=C(NO)CCCCSC1=NC(CC2=C(Cl)C=CC=C2)=CC(N1)=O	3780	NT	6920	>100000	NT	47.8	NT	255	NT	NT	NT		NT	NT	NT	NT	NT	NT	NT	NT	NT	NT	NT	NT	NT	NT	NT	NT	NT	NT	NT	NT		NT	NT
22	MC1840	O=C(NO)CCCCSC1=NC(CC2=CC(Cl)=CC=C2)=CC(N1)=O	1800	NT	2630	>100000	NT	32.5	NT	460	NT	NT	NT		NT	NT	NT	NT	NT	NT	NT	NT	NT	NT	NT	NT	NT	NT	NT	NT	NT	NT	NT	NT		NT	NT
23	MC1846	O=C(NO)CCCCCSC1=NC(CC2=CC=C(Cl)C=C2)=CC(N1)=O	720	NT	2210	>100000	NT	29.3	NT	242	NT	NT	NT		NT	NT	NT	NT	NT	NT	NT	NT	NT	NT	NT	NT	NT	NT	NT	NT	NT	NT	NT	NT		NT	NT
24	MC1867	O=C(NO)CCCCCSC1=NC(CC2=CC=C(C3=CC=CC=C3)C=C2)=CC(N1)=O	3250	NT	6080	88700	NT	171	NT	1980	NT	NT	NT		NT	NT	NT	NT	NT	NT	NT	NT	NT	NT	NT	NT	NT	NT	NT	NT	NT	NT	NT	NT		NT	NT
25	MC1861	O=C(NO)CCCCSC1=NC(CC2=C3C(C=CC=C3)=CC=C2)=CC(N1)=O	2190	NT	2720	>100000	NT	17.4	NT	706	NT	NT	NT		NT	NT	NT	NT	NT	NT	NT	NT	NT	NT	NT	NT	NT	NT	NT	NT	NT	NT	NT	NT		NT	NT
26	MC1866	O=C(NO)CCCCSC1=NC(CC2=CC3=C(C=CC=C3)C=C2)=CC(N1)=O	984	NT	2940	>100000	NT	13.9	NT	721	NT	NT	NT		NT	NT	NT	NT	NT	NT	NT	NT	NT	NT	NT	NT	NT	NT	NT	NT	NT	NT	NT	NT		NT	NT
27	MC2026	O=C(NO)CCCCCC1=NC(C2=CC=C(C3=CC=CC=C3)C=C2)=CC(N1)=O	2000	4400	2840	NI	NI	4.9	NI	2080	NI	82.4	137		36.4 ± 3.1	6.8 ± 4.1	10.8 ± 8.3	11.5 ± 1.6	38.8 ± 1.9	17.3 ± 2.3	>50	2.1 ± 0.7	4.4 ± 0.6	NT	NT	NT	NT	NT	NT	NT	NT	NT	NT	NT		NT	NT
SAHA	SAHA	O=C(CCCCCCC(NO)=O)NC1=CC=CC=C1	260	920	350	490	380	30	340	240	320	460	360		NT	NT	NT	NT	NT	NT	NT	NT	NT	NT	NT	NT	NT	NT	NT	NT	NT	NT	NT	NT		NT	NT
		NT = not tested; NI = no inhibition at 100 µM
